# Supplementary material for: Biological Sulfate Reduction in Deep Subseafloor Sediment of Guaymas Basin
Source: Front Microbiol. 2022 Mar 3;13:845250. doi: 10.3389/fmicb.2022.845250 (PMC8927301; doi:10.3389/fmicb.2022.845250)
Supplement: Supplementary Table S1 — List of all sulfate reduction rate measurements. [file Table_1.XLSX]

## Sheet: Site U1545C
Site	Hole	Core	Tool	Section	depth in section		Depth	SRR>MQL	SRR<MQL	Incubation temperature	In-situ temperature
					from (cm)	to (cm)	mbsf	pmol*cm-3*d-1	pmol*cm-3*d-1	°C	°C
U1545	C	1	H	3	0	10	1.97	272.19		4	4.24325
U1545	C	1	H	3	0	10	1.97	434.318		4	4.24325
U1545	C	1	H	3	0	10	1.97	105.268		4	4.24325
U1545	C	2	H	3	0	10	6.6	3093.42		6	5.285
U1545	C	2	H	3	0	10	6.6	3641.54		6	5.285
U1545	C	2	H	3	0	10	6.6	5109.39		6	5.285
U1545	C	3	H	3	85	95	16.95		-0.258856	8	7.61375
U1545	C	3	H	3	85	95	16.95		0.363229	8	7.61375
U1545	C	3	H	3	85	95	16.95		0.193337	8	7.61375
U1545	C	4	H	2	131	141	25.41		0.319106	10	9.51725
U1545	C	4	H	2	131	141	25.41		0.472346	10	9.51725
U1545	C	4	H	2	131	141	25.41		0.487903	10	9.51725
U1545	C	5	H	3	50	60	35.6		0.195003	12	11.81
U1545	C	5	H	3	50	60	35.6		-0.0334956	12	11.81
U1545	C	5	H	3	50	60	35.6	1.09383		12	11.81
U1545	C	6	H	2	131	141	44.41		0.220606	14	13.7922
U1545	C	6	H	2	131	141	44.41		0.0904126	14	13.7922
U1545	C	6	H	2	131	141	44.41		0.0539104	14	13.7922
U1545	C	7	H	3	50	60	54.59		0.0431862	16	16.0828
U1545	C	7	H	3	50	60	54.59		0.20614	16	16.0828
U1545	C	7	H	3	50	60	54.59		-0.0773991	16	16.0828
U1545	C	8	H	2	135	145	63.49		0.0746219	18	18.0852
U1545	C	8	H	2	135	145	63.49		0.00886449	18	18.0852
U1545	C	8	H	2	135	145	63.49		0.0428884	18	18.0852
U1545	C	10	H	3	61	71	83.1		0.0485898	22	22.4975
U1545	C	10	H	3	61	71	83.1		0.0212289	22	22.4975
U1545	C	10	H	3	61	71	83.1		-0.00619794	22	22.4975
U1545	C	12	H	4	81	91	103.86		-0.0724244	28	27.1685
U1545	C	12	H	4	81	91	103.86		0.113478	28	27.1685
U1545	C	12	H	4	81	91	103.86		0.0103974	28	27.1685
U1545	C	14	H	4	129	139	122.95	0.2398		32	31.4638
U1545	C	14	H	4	129	139	122.95		0.0635044	32	31.4638
U1545	C	14	H	4	129	139	122.95		0.167571	32	31.4638
U1545	C	16	H	2	25	35	138.05		0.175128	35	34.8612
U1545	C	16	H	2	25	35	138.05		0.148995	35	34.8612
U1545	C	16	H	2	25	35	138.05	0.811283		35	34.8612
U1545	C	21	F	2	80	90	158.14		0.0761911	38	39.3815
U1545	C	21	F	2	80	90	158.14		-0.00185071	38	39.3815
U1545	C	21	F	2	80	90	158.14		-0.0295452	38	39.3815
U1545	C	27	F	2	10	20	185.32		0.0847857	44	45.497
U1545	C	27	F	2	10	20	185.32		0.0873239	44	45.497
U1545	C	27	F	2	10	20	185.32		-0.0293615	44	45.497
U1545	C	31	F	2	60	70	204.38		-0.0144235	50	49.7855
U1545	C	31	F	2	60	70	204.38		-0.0239466	50	49.7855
U1545	C	31	F	2	60	70	204.38		-0.0148526	50	49.7855
U1545	C	35	F	2	10	20	222.98		0.065699	53	53.9705
U1545	C	35	F	2	10	20	222.98		0.0838733	53	53.9705
U1545	C	35	F	2	10	20	222.98		0.276588	53	53.9705
U1545	C	39	F	2	60	70	241.6		0.207594	59	58.16
U1545	C	39	F	2	60	70	241.6		0.0815255	59	58.16
U1545	C	39	F	2	60	70	241.6		0.215549	59	58.16
U1545	C	43	F	3	50	60	260.74		-0.0149797	62	62.4665
U1545	C	43	F	3	50	60	260.74	0.373226		62	62.4665
U1545	C	43	F	3	50	60	260.74		0.231601	62	62.4665
U1545	C	49	F	2	60	70	280.71		0.0242759	68	66.9597
U1545	C	49	F	2	60	70	280.71		-0.0167694	68	66.9597
U1545	C	49	F	2	60	70	280.71	0.72465		68	66.9597
U1545	C	57	F	2	80	90	305.44		-0.0896855	74	72.524
U1545	C	57	F	2	80	90	305.44	0.426658		74	72.524
U1545	C	57	F	2	80	90	305.44		0.149428	74	72.524
U1545	C	63	F	2	97	107	325.76		0.0131327	77	77.096
U1545	C	63	F	2	97	107	325.76		0.149571	77	77.096
U1545	C	63	F	2	97	107	325.76		0.0991327	77	77.096

## Sheet: Site U1546D
Site	Hole	Core	Tool	Section	depth in section		Depth	SRR>MQL	SRR<MQL	Incubation temperature	In-situ temperature
					from (cm)	to (cm)	mbsf	pmol*cm-3*d-1	pmol*cm-3*d-1	°C	°C
U1546	D	1	H	2	60	70	2.11	38579.1		4	4.26715
U1546	D	1	H	2	60	70	2.11	37156		4	4.26715
U1546	D	1	H	2	60	70	2.11	48453.8		4	4.26715
U1546	D	2	H	4	60	70	9.11	573.149		6	5.81695
U1546	D	2	H	4	60	70	9.11	1282.14		6	5.81695
U1546	D	2	H	4	60	70	9.11	3722.87		6	5.81695
U1546	D	4	H	3	60	70	26.56		-0.237072	10	9.68038
U1546	D	4	H	3	60	70	26.56		0.187691	10	9.68038
U1546	D	4	H	3	60	70	26.56	4.60844		10	9.68038
U1546	D	6	H	2	30	40	43.8	116.397		14	13.4973
U1546	D	6	H	2	30	40	43.8	129.492		14	13.4973
U1546	D	6	H	2	30	40	43.8	75.6676		14	13.4973
U1546	D	8	H	2	30	40	62.81		0.768527	18	17.7061
U1546	D	8	H	2	30	40	62.81		0.00573749	18	17.7061
U1546	D	8	H	2	30	40	62.81	5.95487		18	17.7061
U1546	D	10	H	4	30	40	84.77		-0.523493	22	22.5681
U1546	D	10	H	4	30	40	84.77	49.055		22	22.5681
U1546	D	10	H	4	30	40	84.77		0.324045	22	22.5681
U1546	D	11	H	3	60	70	93.09		1.55471	24	24.4101
U1546	D	11	H	3	60	70	93.09		1.27901	24	24.4101
U1546	D	11	H	3	60	70	93.09		-0.0262685	24	24.4101
U1546	D	14	H	2	60	70	104.1		0.295485	26	26.8477
U1546	D	14	H	2	60	70	104.1	2.71544		26	26.8477
U1546	D	14	H	2	60	70	104.1		0.321296	26	26.8477
U1546	D	15	H	3	65	75	114.4		0.171367	30	29.1282
U1546	D	15	H	3	65	75	114.4		-0.0764343	30	29.1282
U1546	D	15	H	3	65	75	114.4	0.576498		30	29.1282
U1546	D	16	H	2	131	141	123.81		0.554958	32	31.2115
U1546	D	16	H	2	131	141	123.81		-0.368208	32	31.2115
U1546	D	16	H	2	131	141	123.81	0.897432		32	31.2115
U1546	D	18	H	3	57	67	143.59		-0.120822	35	35.5908
U1546	D	18	H	3	57	67	143.59		-0.0118541	35	35.5908
U1546	D	18	H	3	57	67	143.59		-0.00196351	35	35.5908
U1546	D	21	H	2	141	151	171.37	0.499517		41	41.7413
U1546	D	21	H	2	141	151	171.37		0.186229	41	41.7413
U1546	D	21	H	2	141	151	171.37	0.35848		41	41.7413
U1546	D	23	H	3	30	40	190.72		-0.00998107	47	46.0254
U1546	D	23	H	3	30	40	190.72		0.219418	47	46.0254
U1546	D	23	H	3	30	40	190.72		0.172673	47	46.0254
U1546	D	27	H	2	80	90	212.76		0.106105	50	50.9051
U1546	D	27	H	2	80	90	212.76		0.252048	50	50.9051
U1546	D	27	H	2	80	90	212.76		-0.0748938	50	50.9051
U1546	D	30	H	3	76	86	228.37		0.132893	53	54.3611
U1546	D	30	H	3	76	86	228.37		-0.0356156	53	54.3611
U1546	D	30	H	3	76	86	228.37		0.0669117	53	54.3611
U1546	D	37	F	2	120	130	261.49	0.666862		62	61.6939
U1546	D	37	F	2	120	130	261.49		0.146618	62	61.6939
U1546	D	37	F	2	120	130	261.49		0.146582	62	61.6939
U1546	D	41	F	2	90	100	275.27	0.879058		65	64.7448
U1546	D	41	F	2	90	100	275.27		0.135613	65	64.7448
U1546	D	41	F	2	90	100	275.27	0.969267		65	64.7448
U1546	D	46	F	2	20	30	292.4	0.642311		68	68.5374
U1546	D	46	F	2	20	30	292.4	0.843283		68	68.5374
U1546	D	46	F	2	20	30	292.4		0.183722	68	68.5374

## Sheet: Site U1548C
Site	Hole	Core	Tool	Section	depth in section		Depth	SRR>MQL	SRR<MQL	Incubation temperature	In-situ temperature
					from (cm)	to (cm)	mbsf	pmol*cm-3*d-1	pmol*cm-3*d-1	°C	°C
U1548	C	1	H	2	40	50	1.91	387289		5.5	5.63035
U1548	C	1	H	2	40	50	1.91	156700		5.5	5.63035
U1548	C	1	H	2	40	50	1.91	312957		5.5	5.63035
U1548	C	2	H	3	60	70	11.2	201.877		13.4	14.533
U1548	C	2	H	3	60	70	11.2	40.5624		13.4	14.533
U1548	C	2	H	3	60	70	11.2	7.65249		13.4	14.533
U1548	C	3	H	5	40	50	23.5	10.643		25.3	26.32
U1548	C	3	H	5	40	50	23.5	12.7609		25.3	26.32
U1548	C	3	H	5	40	50	23.5	10.117		25.3	26.32
U1548	C	4	H	7	40	50	34.37	12.9027		37.2	36.7368
U1548	C	4	H	7	40	50	34.37	6.06967		37.2	36.7368
U1548	C	4	H	7	40	50	34.37	7.71723		37.2	36.7368
U1548	C	5	H	3	60	70	39.71	5.6399		41.2	41.8541
U1548	C	5	H	3	60	70	39.71	7.02888		41.2	41.8541
U1548	C	5	H	3	60	70	39.71	24.7781		41.2	41.8541
U1548	C	6	H	3	121	131	49.62	10.5685		53.1	51.3508
U1548	C	6	H	3	121	131	49.62	11.9661		53.1	51.3508
U1548	C	6	H	3	121	131	49.62	4.03283		53.1	51.3508
U1548	C	7	H	4	15	25	59.76	4.82197		61	61.068
U1548	C	7	H	4	15	25	59.76	33.6534		61	61.068
U1548	C	7	H	4	15	25	59.76	68.3699		61	61.068

## Sheet: Site U1551B
Site	Hole	Core	Tool	Section	depth in section		Depth	SRR>MQL	SRR<MQL	Incubation temperature	In-situ temperature
					from (cm)	to (cm)	mbsf	pmol*cm-3*d-1	pmol*cm-3*d-1	°C	°C
U1551	B	1	H	1	141	151	1.41	1171.36		3.9	3.94086
U1551	B	1	H	1	141	151	1.41	1977.08		3.9	3.94086
U1551	B	1	H	1	141	151	1.41	34205.8		3.9	3.94086
U1551	B	2	H	2	122	132	7.52	81.3371		4.8	4.55125
U1551	B	2	H	2	122	132	7.52	7.9293		4.8	4.55125
U1551	B	2	H	2	122	132	7.52	12.4937		4.8	4.55125
U1551	B	3	H	2	141	151	17.18	27.9414		5.7	5.51628
U1551	B	3	H	2	141	151	17.18	53.205		5.7	5.51628
U1551	B	3	H	2	141	151	17.18	18.204		5.7	5.51628
U1551	B	4	H	2	80	90	26.1	0.169774		6.6	6.40739
U1551	B	4	H	2	80	90	26.1		-0.0212096	6.6	6.40739
U1551	B	4	H	2	80	90	26.1		0.0134628	6.6	6.40739
U1551	B	5	H	2	80	90	35.59		0.0414175	7.4	7.35544
U1551	B	5	H	2	80	90	35.59		0.0532123	7.4	7.35544
U1551	B	5	H	2	80	90	35.59		-0.0287459	7.4	7.35544

## Sheet: Site U1552B
Site	Hole	Core	Tool	Section	depth in section		Depth	SRR>MQL	SRR<MQL	Incubation temperature	In-situ temperature
					from (cm)	to (cm)	mbsf	pmol*cm-3*d-1	pmol*cm-3*d-1	°C	°C
U1552	B	1	H	2	60	70	2.1	1901.26		4.8	4.3502
U1552	B	1	H	2	60	70	2.1	1020.85		4.8	4.3502
U1552	B	1	H	2	60	70	2.1	46141.9		4.8	4.3502
U1552	B	2	H	2	104	114	10.04	37.7546		6.6	6.43048
U1552	B	2	H	2	104	114	10.04	0.412403		6.6	6.43048
U1552	B	2	H	2	104	114	10.04	1.06687		6.6	6.43048
U1552	B	3	H	3	110	120	21.02		0.0360346	9.2	9.30724
U1552	B	3	H	3	110	120	21.02	0.221125		9.2	9.30724
U1552	B	3	H	3	110	120	21.02	0.123895		9.2	9.30724
U1552	B	5	H	3	30	40	38.54		0.0499426	13.6	13.8975
U1552	B	5	H	3	30	40	38.54		-0.0355253	13.6	13.8975
U1552	B	5	H	3	30	40	38.54		0.00705803	13.6	13.8975
U1552	B	6	H	2	100	110	47.99		-0.0246634	16.2	16.3734
U1552	B	6	H	2	100	110	47.99		-0.0225893	16.2	16.3734
U1552	B	6	H	2	100	110	47.99		-0.00888618	16.2	16.3734
